# Supplementary material for: Quantification of variation and the impact of biomass in targeted 16S rRNA gene sequencing studies
Source: Microbiome. 2018 Sep 10;6:155. doi: 10.1186/s40168-018-0543-z (PMC6131952; doi:10.1186/s40168-018-0543-z)
Supplement: Supplementary file 5 — Table S2. Coefficient of variation (CV) values for individual bacteria taxa in the bacterial mock community samples measured across 16 sequencing runs. (XLSX 29 kb) [file 40168_2018_543_MOESM5_ESM.xlsx]

## Sheet: CV values (Family)
	2015-08-19	2015-09-25	2015-11-06	2016-05-09	2016-05-13	2016-08-19	2016-11-18	2017-02-08	2017-03-06	2017-03-10	2017-03-23	2017-04-18	2017-05-03	2017-05-17	2017-05-19	2017-05-23
Enterobacteriaceae	0.17393	0.0407652	0.0751754	0.0943886	0.0397631	0.0711395	0.0219568	0.0418177	0.000545907	0.0572681	0.0847388	0.0895914	0.199758	0.0975967	0.162793	0.0944709
Bacteroidaceae	0.176855	0.327648	0.388299	0.248402	0.155543	0.213927	0.0781478	0.0883347	0.0661478	0.197534	0.117197	0.140441	0.173243	0.274247	0.230367	0.20822
Bifidobacteriaceae	0.049676	0.0834739	0.14715	0.219016	0.0514078	0.0358714	0.0295685	0.0552176	0.0829654	0.146142	0.135089	0.154671	0.171276	0.221814	0.182984	0.215414
Streptococcaceae	0.346639	0.57069	0.655818	0.189671	0.0609039	0.210665	0.212272	0.00789761	0.0226314	0.193417	0.133882	0.0934715	0.256983	0.194298	0.313284	0.244569
Enterococcaceae	0.574499	0.877063	0.682452	0.714914	0.0471871	0.319944	0.214371	0.128331	0.0166425	0.263431	0.469953	0.400554	0.460351	0.404641	0.116238	0.32128
Staphylococcaceae	0.481767	0.775801	0.637206	0.139292	0.127928	0.292987	0.204765	0.0131401	0.0565361	0.219563	0.101255	0.100274	0.282803	0.240423	0.0781116	0.222496
Ruminococcaceae	0.0923573	0.313002	0.292127	0.227948	0.0863289	0.187969	0.0921957	0.131639	0.088264	0.125464	0.208077	0.214847	0.417354	0.189214	0.147496	0.233483
Paenibacillaceae	0.159735	0.401463	0.367088	0.209287	0.1246	0.866289	0.0564205	0.0616693	0.00817947	0.086846	0.158359	0.172883	0.180307	0.181399	0.235864	0.213494
Family_XIII	0.37326	0.20833	0.312082	0.360184	0.0999572	0.237946	0.121182	0.152758	0.0903059	0.207336	0.213429	0.178335	0.296745	0.178473	0.267756	0.266258
Lachnospiraceae	0.981238	0.640572	0.688644	0.45528	0.608645	0.265042	0.647575	1.41421	0.0424496	0.371336	0.609411	0.366326	NA	1.91293	0.207094	1.72801
Porphyromonadaceae	0.335319	0.348999	0.443445	0.320539	0.165726	0.384248	0.289017	0.217192	0.0970123	0.0567039	0.197702	0.176907	0.374201	0.32205	0.23102	0.248414

## Sheet: CV values (Genus)
	2015-08-19	2015-09-25	2015-11-06	2016-05-09	2016-05-13	2016-08-19	2016-11-18	2017-02-08	2017-03-06	2017-03-10	2017-03-23	2017-04-18	2017-05-03	2017-05-17	2017-05-19	2017-05-23
Citrobacter	0.178924	0.041367	0.0749198	0.0966897	0.0406061	0.07115	0.0384289	0.0405173	0.00414716	0.0582539	0.0851266	0.090572	0.205328	0.101317	0.161902	0.09636
Bacteroides	0.176882	0.327831	0.388592	0.248539	0.155178	0.21408	0.0778795	0.0883084	0.065782	0.198228	0.117597	0.140653	0.17359	0.275097	0.229987	0.208192
Bifidobacterium	0.0496959	0.0832886	0.146837	0.219007	0.0516419	0.0360315	0.0296138	0.0551912	0.0833308	0.145345	0.135118	0.154779	0.171441	0.222825	0.183003	0.215505
Streptococcus	0.346606	0.570287	0.65557	0.18957	0.0608634	0.210537	0.212317	0.00792404	0.0222649	0.192604	0.134011	0.0934755	0.257273	0.194109	0.312955	0.24471
Enterococcus	0.574487	0.876481	0.682209	0.714949	0.0475001	0.319825	0.214443	0.128358	0.016276	0.263651	0.469838	0.400434	0.460356	0.40408	0.116133	0.321266
Staphylococcus	0.481777	0.775285	0.636953	0.139148	0.128192	0.292863	0.204889	0.0131136	0.0569021	0.219312	0.101252	0.100204	0.282799	0.239995	0.0779187	0.222537
Flavonifractor	0.0864924	0.312616	0.29243	0.228007	0.0823253	0.175733	0.0943287	0.131613	0.0886292	0.124863	0.208313	0.215084	0.417648	0.190054	0.147166	0.233735
Paenibacillus	0.159718	0.401388	0.367383	0.209338	0.124362	0.866294	0.0566306	0.0616429	0.00781285	0.0864873	0.158481	0.173101	0.180549	0.182112	0.235434	0.213486
[Eubacterium]_nodatum_group	0.373219	0.208239	0.312383	0.36024	0.0996672	0.238057	0.121427	0.152732	0.090671	0.206524	0.213633	0.178681	0.297015	0.178888	0.267423	0.266555
Escherichia-Shigella	0.289033	0.166645	0.107186	0.216308	0.0837877	0.0595195	0.619794	0.117111	0.200846	0.0163738	0.128619	0.102642	0.103275	0.172234	0.243006	0.144686
Lachnoclostridium	0.973483	1.66347	1.00225	1.0274	0.504885	0.396956	0.997374	1.41421	0.0802388	1.29924	1.66659	1.6815	NA	2.0081	0.218466	2.82699
Parabacteroides	0.335399	0.348965	0.443731	0.320641	0.165459	0.384422	0.288745	0.217167	0.0973772	0.0574435	0.198	0.177095	0.374497	0.323059	0.230654	0.248499
Dorea	2.23607	1.08885	NA	2.64551	1.15472	0.216121	NA	NA	1.41421	NA	1.17658	1.56301	NA	NA	0.180997	3.74166

## Sheet: CV values (Species)
	2015-08-19	2015-09-25	2015-11-06	2016-05-09	2016-05-13	2016-08-19	2016-11-18	2017-02-08	2017-03-06	2017-03-10	2017-03-23	2017-04-18	2017-05-03	2017-05-17	2017-05-19	2017-05-23
uncultured_Citrobacter_sp.	0.179232	0.0412971	0.074303	0.0966359	0.0404794	0.070742	0.0386434	0.0404345	0.00359934	0.0578946	0.0851994	0.0906744	0.204972	0.10154	0.160766	0.0981594
Bacteroides_dorei	0.197615	0.33715	0.381894	0.240958	0.150328	0.206117	0.0702832	0.0718888	0.0810655	0.223481	0.114453	0.143544	0.161022	0.27705	0.234266	0.216245
Bifidobacterium_longum_subsp._longum+Bifidobacterium_breve	0.0401387	0.0723921	0.126938	0.218161	0.0531863	0.0447987	0.0297456	0.0484721	0.0792819	0.146787	0.134665	0.155002	0.160025	0.217597	0.184672	0.218294
Streptococcus_salivarius_subsp._thermophilus	0.283584	0.721999	0.770405	0.197709	0.0575368	0.243489	0.303223	0.0354857	0.0635565	0.197973	0.200958	0.12565	0.354567	0.253944	0.332125	0.290686
Enterococcus_faecalis	0.574297	0.874616	0.682683	0.714583	0.0472355	0.319144	0.214563	0.12848	0.0168237	0.263456	0.469596	0.400543	0.460311	0.404189	0.116087	0.318362
Staphylococcus_aureus	0.482798	0.774832	0.636264	0.13874	0.127924	0.292117	0.204973	0.0129905	0.0563552	0.218817	0.101145	0.100198	0.282671	0.240545	0.0775073	0.223888
Flavonifractor_plautii	0.0860085	0.312642	0.291838	0.228236	0.082391	0.176688	0.0941864	0.131491	0.0880835	0.124205	0.208059	0.215066	0.416834	0.19058	0.147398	0.233006
Bacteroides_cellulosilyticus	0.21301	0.294954	0.424702	0.277864	0.164412	0.269649	0.113203	0.155542	0.000481539	0.0741322	0.122616	0.109329	0.289617	0.268689	0.214816	0.2026
Paenibacillus_barengoltzii	0.18361	0.405173	0.358836	0.207828	0.107639	0.866333	0.0580078	0.0474243	0.0113458	0.0737487	0.159058	0.171787	0.17661	0.190632	0.236844	0.198845
Streptococcus_sobrinus	0.776077	0.626484	0.686925	0.145438	0.101483	0.171018	0.0540671	0.104238	0.00974259	0.308447	0.137007	0.123091	0.312791	0.246284	0.343915	0.287261
Bacteroides_thetaiotaomicron	0.2045	0.296921	0.416514	0.321334	0.2103	0.233986	0.147595	0.19296	0.0132156	0.126724	0.161011	0.177064	0.275359	0.305209	0.211142	0.229197
Streptococcus_pneumoniae	0.298902	0.16374	0.300813	0.284786	0.012294	0.261978	0.102724	0.0763036	0.103199	0.150511	0.0736653	0.113721	0.0780771	0.156848	0.263723	0.252315
[Eubacterium]_infirmum	0.373084	0.208104	0.311795	0.360461	0.0997877	0.238888	0.12129	0.152611	0.0901254	0.20597	0.213779	0.178687	0.296265	0.17825	0.267653	0.266524
Streptococcus_agalactiae	0.38031	0.698497	0.640176	0.263956	0.0900057	0.224164	0.184466	0.0685698	0.0289168	0.116615	0.0946387	0.0929634	0.2037	0.237912	0.376589	0.190525
Escherichia_coli	0.377091	0.198094	0.181062	0.239565	0.0637172	0.058778	0.631233	0.117233	0.143978	0.0194735	0.134068	0.114164	0.0525526	0.157041	0.242803	0.180654
Parabacteroides_johnsonii+Parabacteroides_johnsonii_DSM_18315+Parabacteroides_johnsonii_CL02T12C29	0.334927	0.349115	0.443174	0.32088	0.165679	0.385534	0.288754	0.217046	0.0968319	0.057998	0.197846	0.177173	0.373678	0.322683	0.230714	0.249804
Bifidobacterium_adolescentis	0.241236	0.670852	0.608986	0.23745	0.0503997	0.161393	0.0964137	0.213692	0.167814	0.187253	0.176977	0.197081	0.475809	0.425135	0.170245	0.244741
gut_metagenome	NA	2.64575	1.41421	2.07308	0.693508	0.410221	NA	NA	0.102049	1.73205	3.4641	2.5512	NA	2.00807	0.222144	3.74166
[Clostridium]_symbiosum	2.23607	2.64575	NA	2.12974	NA	0.415749	NA	NA	NA	NA	NA	NA	NA	NA	0.247278	NA
Paenibacillus_sp._enrichment_culture_clone_WSC-33+Paenibacillus_barengoltzii+Paenibacillus_barengoltzii_G22	0.134795	0.39514	0.413176	0.334884	0.230601	NA	0.050473	1.41421	0.0123607	0.192659	0.169013	0.186381	0.251603	0.356922	0.278744	0.422721
[Clostridium]_clostridioforme_90A3	NA	NA	NA	4.3589	NA	0.396405	NA	1.41421	NA	NA	3.4641	NA	NA	NA	0.202611	NA
Dorea_formicigenerans_ATCC_27755	2.23607	1.08829	NA	3.03335	NA	0.215415	NA	NA	1.41421	NA	NA	1.9017	NA	NA	0.181005	3.74166

## Sheet: CV values (SV)
	2015-08-19	2015-09-25	2015-11-06	2016-05-09	2016-05-13	2016-08-19	2016-11-18	2017-02-08	2017-03-06	2017-03-10	2017-03-23	2017-04-18	2017-05-03	2017-05-17	2017-05-19	2017-05-23
TACGGAGGGTGCAAGCGTTAATCGGAATTACTGGGCGTAAAGCGCACGCAGGCGGTCTGTCAAGTCGGATGTGAAATCCCCGGGCTCAACCTGGGAACTGCATCCGAAACTGGCAGGCTAGAGTCTTGTAGAGGGGGGTAGAATTCCAGGTGTAGCGGTGAAATGCGTAGAGATCTGGAGGAATACCGGTGGCGAAGGCGGCCCCCTGGACAAAGACTGACGCTCAGGTGCGAAAGCGTGGGGAGCAAACAGG	0.178843	0.041785	0.079754	0.0966973	0.040604	0.070742	0.0374947	0.0414313	0.00215281	0.0579812	0.0842263	0.0903641	0.201954	0.100663	0.160331	0.0973097
TACGGAGGATCCGAGCGTTATCCGGATTTATTGGGTTTAAAGGGAGCGTAGATGGATGTTTAAGTCAGTTGTGAAAGTTTGCGGCTCAACCGTAAAATTGCAGTTGATACTGGATGTCTTGAGTGCAGTTGAGGCAGGCGGAATTCGTGGTGTAGCGGTGAAATGCTTAGATATCACGAAGAACTCCGATTGCGAAGGCAGCCTGCTAAGCTGCAACTGACATTGAGGCTCGAAAGTGTGGGTATCAAACAGG	0.19747	0.327884	0.353053	0.239376	0.152835	0.206117	0.0687431	0.0708938	0.0816471	0.223796	0.113428	0.148734	0.149328	0.272894	0.226105	0.211918
TACGTAGGGTGCAAGCGTTATCCGGAATTATTGGGCGTAAAGGGCTCGTAGGCGGTTCGTCGCGTCCGGTGTGAAAGTCCATCGCTTAACGGTGGATCCGCGCCGGGTACGGGCGGGCTTGAGTGCGGTAGGGGAGACTGGAATTCCCGGTGTAACGGTGGAATGTGTAGATATCGGGAAGAACACCAATGGCGAAGGCAGGTCTCTGGGCCGTTACTGACGCTGAGGAGCGAAAGCGTGGGGAGCGAACAGG	0.0405158	0.0735226	0.136283	0.218116	0.0532387	0.0447987	0.0285097	0.0474756	0.0750699	0.145292	0.13497	0.155565	0.150177	0.212475	0.178842	0.20808
TACGTAGGTCCCGAGCGTTGTCCGGATTTATTGGGCGTAAAGCGAGCGCAGGCGGTTTGATAAGTCTGAAGTTAAAGGCTGTGGCTCAACCATAGTTCGCTTTGGAAACTGTCAAACTTGAGTGCAGAAGGGGAGAGTGGAATTCCATGTGTAGCGGTGAAATGCGTAGATATATGGAGGAACACCGGTGGCGAAAGCGGCTCTCTGGTCTGTAACTGACGCTGAGGCTCGAAAGCGTGGGGAGCGAACAGG	0.283992	0.718874	0.766553	0.19762	0.0574951	0.243489	0.304621	0.0344887	0.0641389	0.197544	0.201122	0.125822	0.348615	0.25377	0.326298	0.291715
TACGTAGGTGGCAAGCGTTGTCCGGATTTATTGGGCGTAAAGCGAGCGCAGGCGGTTTCTTAAGTCTGATGTGAAAGCCCCCGGCTCAACCGGGGAGGGTCATTGGAAACTGGGAGACTTGAGTGCAGAAGAGGAGAGTGGAATTCCATGTGTAGCGGTGAAATGCGTAGATATATGGAGGAACACCAGTGGCGAAGGCGGCTCTCTGGTCTGTAACTGACGCTGAGGCTCGAAAGCGTGGGGAGCAAACAGG	0.574732	0.87174	0.678482	0.714565	0.0474067	0.319144	0.215845	0.129469	0.0174072	0.263686	0.470339	0.39698	0.456639	0.402457	0.113824	0.317008
TACGTAGGTGGCAAGCGTTATCCGGAATTATTGGGCGTAAAGCGCGCGTAGGCGGTTTTTTAAGTCTGATGTGAAAGCCCACGGCTCAACCGTGGAGGGTCATTGGAAACTGGAAAACTTGAGTGCAGAAGAGGAAAGTGGAATTCCATGTGTAGCGGTGAAATGCGCAGAGATATGGAGGAACACCAGTGGCGAAGGCGACTTTCTGGTCTGTAACTGACGCTGATGTGCGAAAGCGTGGGGATCAAACAGG	0.483283	0.771702	0.631895	0.138824	0.128071	0.292117	0.20604	0.011993	0.0557725	0.21879	0.101961	0.0989553	0.285397	0.239681	0.0773615	0.22438
TACGTAGGTGGCAAGCGTTATCCGGATTTACTGGGTGTAAAGGGCGTGTAGGCGGGATTGCAAGTCAGATGTGAAAACTGGGGGCTCAACCTCCAGCCTGCATTTGAAACTGTAGTTCTTGAGTGCTGGAGAGGCAATCGGAATTCCGTGTGTAGCGGTGAAATGCGTAGATATACGGAGGAACACCAGTGGCGAAGGCGGATTGCTGGACAGTAACTGACGCTGAGGCGCGAAAGCGTGGGGAGCAAACAGG	0.0872682	0.314447	0.297068	0.228146	0.0824303	0.176688	0.0934033	0.130502	0.0875022	0.123967	0.206504	0.209398	0.411146	0.190239	0.144472	0.233612
TACGGAGGATCCGAGCGTTATCCGGATTTATTGGGTTTAAAGGGAGCGTAGGCGGACTATTAAGTCAGCTGTGAAAGTTTGCGGCTCAACCGTAAAATTGCAGTTGATACTGGTCGTCTTGAGTGCAGTAGAGGTAGGCGGAATTCGTGGTGTAGCGGTGAAATGCTTAGATATCACGAAGAACTCCGATTGCGAAGGCAGCTTACTGGACTGTAACTGACGCTGATGCTCGAAAGTGTGGGTATCAAACAGG	0.213337	0.296477	0.42967	0.277787	0.164309	0.269649	0.112617	0.154556	0.00106508	0.0743643	0.121485	0.110113	0.284152	0.268528	0.207261	0.203552
TACGTAGGGGGCGAGCGTTGTCCGGAATTATTGGGCGTAAAGCGCGCGCAGGCGGCTGTTTAAGTCTGGTGTTTAATCCTGGGGCTCAACCCCGGGTCGCACTGGAAACTGGGCAGCTTGAGTGCAGAAGAGGAGAGTGGAATTCCACGTGTAGCGGTGAAATGCGTAGAGATGTGGAGGAACACCAGTGGCGAAGGCGACTCTCTGGGCTGTAACTGACGCTGAGGCGCGAAAGCGTGGGGAGCAAACAGG	0.202361	0.406963	0.354163	0.203339	0.0941576	0.866333	0.0573851	0.0584626	0.0153669	0.0631917	0.157816	0.170653	0.180509	0.184963	0.232962	0.202027
TACGTAGGTCCCGAGCGTTGTCCGGATTTATTGGGCGTAAAGGGAGCGCAGGCGGTTTAGTAAGTCTGAAGTTAAAGGCATTGGCTCAACCAATGTATGCTTTGGAAACTGTTAGACTTGAGTGCAGAAGGGGAGAGTGGAATTCCATGTGTAGCGGTGAAATGCGTAGATATATGGAGGAACACCGGTGGCGAAAGCGGCTCTCTGGTCTGTCACTGACGCTGAGGCTCGAAAGCGTGGGTAGCGAACAGG	0.776485	0.623328	0.68274	0.145383	0.101411	0.171018	0.0551199	0.10523	0.00915908	0.308006	0.133645	0.123813	0.31078	0.246271	0.339696	0.288643
TACGTAGGTCCCGAGCGTTGTCCGGATTTATTGGGCGTAAAGCGAGCGCAGGCGGTTAGATAAGTCTGAAGTTAAAGGCTGTGGCTTAACCATAGTAGGCTTTGGAAACTGTTTAACTTGAGTGCAAGAGGGGAGAGTGGAATTCCATGTGTAGCGGTGAAATGCGTAGATATATGGAGGAACACCGGTGGCGAAAGCGGCTCTCTGGCTTGTAACTGACGCTGAGGCTCGAAAGCGTGGGGAGCAAACAGG	0.299395	0.164865	0.306029	0.284768	0.0124043	0.261978	0.102373	0.0772983	0.102618	0.1501	0.0793606	0.112282	0.0743899	0.158255	0.256166	0.253861
TACGTAGGGGGCGAGCGTTATCCGGAATTATTGGGCGTAAAGAGTGCGTAGGTGGCATCTTAAGCGCAGGGTTTAAGGCAATGGCTCAACCATTGTTCGCCTTGCGAACTGGGGTGCTTGAGTGCAGGAGGGGAAAGTGGAATTCCTAGTGTAGCGGTGAAATGCGTAGATATTAGGAGGAACACCAGTGGCGAAGGCGACTTTCTGGACTGTTACTGACACTGAGGCACGAAAGCGTGGGGAGCAAACAGG	0.373517	0.211809	0.316992	0.360406	0.0979433	0.238888	0.120597	0.151624	0.0895442	0.205539	0.213324	0.169082	0.30386	0.1789	0.263648	0.268431
TACGTAGGTCCCGAGCGTTGTCCGGATTTATTGGGCGTAAAGCGAGCGCAGGCGGTTCTTTAAGTCTGAAGTTAAAGGCAGTGGCTTAACCATTGTACGCTTTGGAAACTGGAGGACTTGAGTGCAGAAGGGGAGAGTGGAATTCCATGTGTAGCGGTGAAATGCGTAGATATATGGAGGAACACCGGTGGCGAAAGCGGCTCTCTGGTCTGTAACTGACGCTGAGGCTCGAAAGCGTGGGGAGCAAACAGG	0.380696	0.695312	0.635822	0.263906	0.0900717	0.224164	0.185513	0.069565	0.0295001	0.116265	0.117245	0.091802	0.202583	0.237489	0.376351	0.191969
TACGGAGGATCCGAGCGTTATCCGGATTTATTGGGTTTAAAGGGAGCGTAGGTGGACAGTTAAGTCAGTTGTGAAAGTTTGCGGCTCAACCGTAAAATTGCAGTTGATACTGGCTGTCTTGAGTACAGTAGAGGTGGGCGGAATTCGTGGTGTAGCGGTGAAATGCTTAGATATCACGAAGAACTCCGATTGCGAAGGCAGCTCACTGGACTGCAACTGACACTGATGCTCGAAAGTGTGGGTATCAAACAGG	0.20431	0.299444	0.424109	0.311027	0.224007	0.225519	0.157224	0.0502979	0.0280648	0.141089	0.149916	0.178964	0.185942	0.278297	0.205615	0.203764
TACGGAGGATGCGAGCGTTATCCGGATTTATTGGGTTTAAAGGGTGCGTAGGTGGTAATTTAAGTCAGCGGTGAAAGTTTGTGGCTCAACCATAAAATTGCCGTTGAAACTGGGTTACTTGAGTGTGTTTGAGGTAGGCGGAATGCGTGGTGTAGCGGTGAAATGCATAGATATCACGCAGAACTCCAATTGCGAAGGCAGCTTACTAAACCATAACTGACACTGAAGCACGAAAGCGTGGGTATCAAACAGG	0.335366	0.350871	0.448098	0.320787	0.165606	0.385534	0.28821	0.216072	0.0962511	0.0583748	0.196541	0.177455	0.368042	0.322465	0.222779	0.250826
TACGGAGGGTGCAAGCGTTAATCGGAATTACTGGGCGTAAAGCGCACGCAGGCGGTTTGTTAAGTCAGATGTGAAATCCCCGGGCTCAACCTGGGAACTGCATCTGATACTGGCAAGCTTGAGTCTCGTAGAGGGGGGTAGAATTCCAGGTGTAGCGGTGAAATGCGTAGAGATCTGGAGGAATACCGGTGGCGAAGGCGGCCCCCTGGACGAAGACTGACGCTCAGGTGCGAAAGCGTGGGGAGCAAACAGG	0.349502	0.208649	0.189707	0.283196	0.0695944	0.058778	0.619019	0.110015	0.067183	0.0165731	0.138969	0.104169	0.0590221	0.152364	0.232871	0.185803
TACGTAGGGTGCAAGCGTTATCCGGAATTATTGGGCGTAAAGGGCTCGTAGGCGGTTCGTCGCGTCCGGTGTGAAAGTCCATCGCTTAACGGTGGATCCGCGCCGGGTACGGGCGGGCTTGAGTGCGGTAGGGGAGACTGGAATTCCCGGTGTAACGGTGGAATGTGTAGATATCGGGAAGAACACCAATGGCGAAGGCAGGTCTCTGGGCCGTCACTGACGCTGAGGAGCGAAAGCGTGGGGAGCGAACAGG	0.241705	0.667608	0.604525	0.237387	0.0603822	0.161393	0.0963216	0.212717	0.202171	0.186859	0.178483	0.197151	0.470225	0.424078	0.173257	0.24429
TACGTAGGGGGCAAGCGTTATCCGGATTTACTGGGTGTAAAGGGAGCGTAGACGGCGAAGCAAGTCTGAAGTGAAAACCCAGGGCTCAACCCTGGGACTGCTTTGGAAACTGTTTTGCTAGAGTGTCGGAGAGGTAAGTGGAATTCCTAGTGTAGCGGTGAAATGCGTAGATATTAGGAGGAACACCAGTGGCGAAGGCGGCTTACTGGACGATAACTGACGTTGAGGCTCGAAAGCGTGGGGAGCAAACAGG	NA	NA	NA	NA	NA	0.410221	NA	NA	NA	NA	NA	NA	NA	NA	0.221313	NA
TACGGAGGATCCGAGCGTTATCCGGATTTATTGGGTTTAAAGGGAGCGTAGGTGGACAGTTAAGTCAGTTGTGAAAGTTTGCGGCTCAACCGTAAAATTGCAGTTGATACTGGCTGTCTTGAGTACAGTAGAGGTGGGCGGAATTCGTGGTGTAGCGGTGAAATGCTTAGATATCACGAAGAACTCCGATTGCGAAGGCTGCTCACTGGACTGCAACTGACACTGATGCTCGAAAGTGTGGGTATCAAACAGG	0.22764	0.303824	0.409984	0.381094	0.171287	0.274236	0.133364	1.41421	0.0478206	0.0726543	0.206247	0.178188	0.668889	0.478844	0.206828	0.464616
TACGTAGGGGGCGAGCGTTGTCCGGAATTATTGGGCGTAAAGCGCGCGCAGGCGGCTGTTTAAGTCTGGTGTTTAATCCTGGGGCTCAACCCCGGGTCGCACTGGAAACTGGACAGCTTGAGTGCAGAAGAGGAGAGTGGAATTCCACGTGTAGCGGTGAAATGCGTAGAGATGTGGAGGAACACCAGTGGCGAAGGCGACTCTCTGGGCTGTAACTGACGCTGAGGCGCGAAAGCGTGGGGAGCAAACAGG	0.134692	0.39779	0.418171	0.334784	0.230528	NA	0.0509009	1.41421	0.0117772	0.192559	0.167188	0.186915	0.24772	0.356698	0.273145	0.423751
TACGTAGGGGGCAAGCGTTATCCGGATTTACTGGGTGTAAAGGGAGCGTAGACGGTAAAGCAAGTCTGAAGTGAAAGCCCGCGGCTCAACTGCGGGACTGCTTTGGAAACTGTTTAACTGGAGTGTCGGAGAGGTAAGTGGAATTCCTAGTGTAGCGGTGAAATGCGTAGATATTAGGAGGAACACCAGTGGCGAAGGCGACTTACTGGACGATAACTGACGTTGAGGCTCGAAAGCGTGGGGAGCAAACAGG	NA	NA	NA	NA	NA	0.415749	NA	NA	NA	NA	NA	NA	NA	NA	0.245922	NA
TACGGAGGGTGCAAGTGTTAATCGGAATTACTGGGCGTAAAGCGCACGCAGGCGGTCTGTCAAGTCGGATGTGAAATCCCCGGGCTCAACCTGGGAACTGCATCCGAAACTGGCAGGCTAGAGTCTTGTAGAGGGGGGTAGAATTCCAGGTGTAGCGGTGAAATGCGTAGAGATCTGGAGGAATACCGGTGGCGAAGGCGGCCCCCTGGACAAAGACTGACGCTCAGGTGCGAAAGCGTGGGGAGCAAACAGG	NA	NA	NA	NA	NA	NA	NA	NA	NA	NA	NA	0.0824186	NA	NA	NA	NA
TACGTAGGGGGCAAGCGTTATCCGGATTTACTGGGTGTAAAGGGAGCGTAGACGGCGAAGCAAGTCTGAAGTGAAAACCCAGGGCTCAACCCTGGGACTGCTTTGGAAACTGTTTTGCTAGAGTGTCGGAGAGGTAAGTGGAATTCCTAGTGTAGCGGTGAAATGCGTAGATATTAGGAGGAACACCAGCGGCGAAGGCGGCTTACTGGACGATAACTGACGTTGAGGCTCGAAAGCGTGGGGAGCAAACAGG	NA	NA	NA	NA	NA	0.396405	NA	NA	NA	NA	NA	NA	NA	NA	0.197867	NA
TACGTAGGGGGCAAGCGTTATCCGGATTTACTGGGTGTAAAGGGAGCGTAGACGGCTGTGCAAGTCTGAAGTGAAAGGCATGGGCTCAACCTGTGGACTGCTTTGGAAACTGTGCAGCTAGAGTGTCGGAGAGGTAAGTGGAATTCCTAGTGTAGCGGTGAAATGCGTAGATATTAGGAGGAACACCAGTGGCGAAGGCGGCTTACTGGACGATGACTGACGTTGAGGCTCGAAAGCGTGGGGAGCAAACAGG	NA	NA	NA	NA	NA	0.215415	NA	NA	NA	NA	NA	NA	NA	NA	0.178778	NA
TACGTAGGGTGCAAGCGTTATCCGGAATTATTGGGCGTAAAGGGCTCGTAGGCGGTTCGTCGCGTCCGGTGTGAAAGTCCATCGCTTAACGGTGGATCCGCGCCGGGTACGGGCGGGCTTGAGTGCGGTAGGGGAGACTGGAATTCCCGGTGTAGCGGTGGAATGTGTAGATATCGGGAAGAACACCGATGGCGAAGGCAGGTCTCTGGGCCGTTACTGACGCTGAGGAGCGAAAGCGTGGGGAGCGAACAGG	NA	NA	NA	NA	NA	NA	NA	NA	1.41421	NA	NA	NA	0.203784	0.494699	NA	0.717634
TACGTAGGGGGCGAGCGTTGTCCGGAATTATTGGGCGTAAAGCGCGCGCAGGCGGCTGTTTAAGTCTGGTGTTTAATCCTGGGGCTCAACCCTAGGTCGCACTGGAAACTGGGCAGCTTGAGTGCAGAAGAGGAGAGTGGAATTCCACGTGTAGCGGTGAAATGCGTAGAGATGTGGAGGAACACCAGTGGCGAAGGCGACTCTCTGGGCTGTAACTGACGCTGAGGCGCGAAAGCGTGGGGAGCAAACAGG	0.119083	0.423966	0.468666	0.279542	0.276559	NA	0.0962126	0.0460537	0.0212611	0.199342	0.180113	0.161482	0.105339	0.416398	0.205166	0.218587
TACGGAGGATCCGAGCGTTATCCGGATTTATTGGGTTTAAAGGGAGCGTAGATGGATGTTTAAGTCAGTTGTGAAAGTTTGCGGCTCAACCGTAAAATTGCAGTTGATACTGGATGTCTTGAGTGCAGTTGAGGCAGGCGGAATTCGTGGTGTAGCGGTGAAATGCTTAGATATCACGAAGAACTCCGATTGCGAAGGCAGCCTGCTGGGCTGCAACTGACGTTGAGGCTCGAAAGTGTGGGTATCAAACAGG	NA	0.48129	0.451854	1.76886	0.117634	NA	0.146271	NA	NA	NA	NA	0.221439	NA	1.42166	NA	1.66523
