# Supplementary material for: Quantification of variation and the impact of biomass in targeted 16S rRNA gene sequencing studies
Source: Microbiome. 2018 Sep 10;6:155. doi: 10.1186/s40168-018-0543-z (PMC6131952; doi:10.1186/s40168-018-0543-z)
Supplement: Supplementary file 10 — Table S3. Predictive models of the expected variation in microbiome measurements for given input biomass and relative abundance values at the family, species, and sequence variant level. (XLSX 15 kb) [file 40168_2018_543_MOESM10_ESM.xlsx]

## Sheet: Model coefficients (Genus)
	Estimate	Std. Error	t value	p
(Intercept)	1.31537	0.10597	12.413	< 2.2E-16
log10CopiesPerUl	-0.28045	0.04142	-6.771	2.53e-10
log10MRA	-0.43936	0.05678	-7.738	1.24e-12
Residual standard error	0.4894
Multiple R-squared	0.4084
Adjusted R-squared	0.4007
F-statistic	53.15 on DF(2,154)

## Sheet: Model coefficients (Species)
	Estimate	Std. Error	t value	p
(Intercept)	1.36467	0.07812	17.47	< 2.2E-16
log10CopiesPerUl	-0.32011	0.03075	-10.412	< 2.2E-16
log10MRA	-0.421	0.05225	-8.058	2.72e-14
Residual standard error	0.4741
Multiple R-squared	0.3965
Adjusted R-squared	0.3919
F-statistic	86.38 on DF(2,263)

## Sheet: Model coefficients (SV)
	Estimate	Std. Error	t value	p
(Intercept)	1.37328	0.07896	17.391	< 2.2E-16
log10CopiesPerUl	-0.33992	0.03106	-10.945	< 2.2E-16
log10MRA	-0.32624	0.04849	-6.728	8.55e-11
Residual standard error	0.5137
Multiple R-squared	0.3489
Adjusted R-squared	0.3446
F-statistic	81.46 on DF(2,304)

## Sheet: Predicted values (Genus)
		Mean relative abundance (%)
	CopiesPerUl	1	5	10	25	50
Low biomass	10	0.572262	1.73127	2.78881	5.2376	8.43701
Medium biomass	1000	0.286519	0.866808	1.3963	2.62236	4.22423
High biomass	100000	0.143454	0.433992	0.699098	1.31296	2.11498
		Values denote standard deviation in % relative abundance measurements

## Sheet: Predicted values (Species)
		Mean relative abundance (%)
	CopiesPerUl	1	5	10	25	50
Low biomass	10	0.555934	1.64656	2.62823	4.87675	7.78426
Medium biomass	1000	0.292155	0.8653	1.38119	2.56283	4.09079
High biomass	100000	0.153533	0.454733	0.725845	1.34682	2.1498
		Values denote standard deviation in % relative abundance measurements

## Sheet: Predicted values (SV)
		Mean relative abundance (%)
	CopiesPerUl	1	5	10	25	50
Low biomass	10	0.50607	1.7356	2.95096	5.95234	10.1205
Medium biomass	1000	0.265765	0.911457	1.54971	3.1259	5.31483
High biomass	100000	0.139568	0.478655	0.813837	1.64158	2.7911
		Values denote standard deviation in % relative abundance measurements
